# Supplementary material for: Biophysical and Computational Insights into Alpha-1 Antitrypsin Aggregation and Its Inhibition by Natural Polyphenols
Source: Biomedicines. 2026 Jun 9;14(6):1310. doi: 10.3390/biomedicines14061310 (PMC13297509; doi:10.3390/biomedicines14061310)
Supplement: Supplementary file 1 [file biomedicines-14-01310-s001.zip]

Archive with 1 entries (1 files):
- biomedicines-4280937-supplementary.pdf
